# Supplementary material for: Effectiveness and Safety of Remdesivir for the Treatment of COVID-19 Patients with Liver Cirrhosis: A Retrospective Cohort Study
Source: Life (Basel). 2025 Mar 21;15(4):512. doi: 10.3390/life15040512 (PMC12028772; doi:10.3390/life15040512)
Supplement: Supplementary file 1 [file life-15-00512-s001.zip]

Archive with 1 entries (1 files):
- life-3491447-supplementary.pdf
